# Supplementary material for: A Rapid and Improved Method to Generate Recombinant Dengue Virus Vaccine Candidates
Source: PLoS One. 2016 Mar 23;11(3):e0152209. doi: 10.1371/journal.pone.0152209 (PMC4805244; doi:10.1371/journal.pone.0152209)
Supplement: S1 Table — (XLSX) [file pone.0152209.s001.xlsx]

## Sheet: Sheet1
S1 Table: Neutralization titers in immunized monkeys
Month	Saline					DENV1					DENV2					DENV3					DENV4
	08M226	01D052	99D258	A7R006	GMT	00D076	01D031	A7R093	02D117	GMT	00D076	01D031	A7R093	02D117	GMT	00D076	01D031	A7R093	02D117	GMT	00D076	01D031	A7R093	02D117	GMT
0	5	5	5	5	5	5	5	5	5	5	5	5	5	5	5	5	5	5	5	5	5	5	5	5	5
1	5	5	5	5	5	160	320	160	160	190.273	5120	320	320	160	538.174	320	640	20	640	226.274	10	160	20	40	33.6359
2	5	5	5	5	5	20	320	80	10	47.5683	160	320	160	160	190.273	20	640	40	40	67.2717	10	80	20	20	23.7841
3	5	5	5	5	5	20	320	80	40	67.2717	80	640	160	160	190.273	40	320	40	20	56.5685	20	160	40	20	40
4	5	5	5	5	5	20	640	320	160	160	20	640	320	160	160	20	320	80	20	56.5685	10	160	20	40	33.6359
5	5	5	5	5	5	20	640	320	160	160	20	1280	320	160	190.273	10	640	80	20	56.5685	160	40	20	320	80
6	5	5	5	5	5	80	640	320	160	226.274	40	640	160	160	160	20	320	160	80	95.1366	40	320	160	80	113.137
7	5	5	5	5	5	40	640	320	160	190.273	80	640	320	160	226.274	80	1280	320	160	269.087	10	320	40	80	56.5685
8	5	5	5	5	5	20	1280	1280	160	269.087	20	640	160	80	113.137	20	320	80	40	67.2717	10	320	40	80	56.5685
9	5	5	5	5	5	40	1280	640	160	269.087	40	1280	640	160	269.087	40	160	80	160	95.1366	20	320	160	80	95.1366
Group	Monkey ID	Weight
		(kg)
1	08M226	3.75
	01D052	5.8
	99D258	9.05
	A7R006	7.2
	avg wt	6.45
2	00D076	8.95
	01D031	7.35
	A7R093	5.95
	02D117	6.7
	avg wt	7.18125

## Sheet: Sheet2
Group	Monkey ID	Weight	Vaccine
		(kg)
1	08M226	3.75	Saline	5	5	5	5
	01D052	5.8		5	5	5	5
	99D258	9.05		5	5	5	5
	A7R006	7.2		5	5	5	5
	avg wt	6.45		5	5	5	5
2	00D076	8.95	Tetravalent YF-DEN
	01D031	7.35
	A7R093	5.95
	02D117	6.7
	avg wt	7.18125
